# Supplementary material for: A single dietary factor, daily consumption of a fermented beverage, can modulate the gut bacteria and fecal metabolites within the same ethnic community
Source: mSystems. 2023 Oct 26;8(6):e00745-23. doi: 10.1128/msystems.00745-23 (PMC10734539; doi:10.1128/msystems.00745-23)
Supplement: Table S1 — Demographic information of the participants. [file msystems.00745-23-s0007.xlsx]

## Sheet: Sheet1
Feature	UID	Age	Sex	Location	Blood.group	Weight	Height (cm)	DrinkType	Rice	Vegetables and Herbs (Green Leafy / Green / Others)	Fish	Apong	Meat
1	1101029	30	Male	Telam	A+	58.8	158.496	Poro	4	4	4	1	0
2	1101042	23	Male	Telam	O+	50.5	161.45	Poro	4	4	4	1	1
3	1101052	35	Male	Telam	O+	43.7	149.352	Poro	4	4	4	1	0
4	1101104	49	Female	Telam	O+	58.3	152.4	Poro	4	4	4	1	0
5	1101105	33	Female	Telam	B+	76.5	170.688	Poro	4	4	3	1	0
6	1101106	47	Male	Telam	A+	62.2	164.592	Poro	4	4	0	1	0
7	1101107	25	Male	Telam	O+	65.5	158.496	Poro	4	4	2	2	1
8	1101108	44	Female	Telam	AB+	56.4	167.64	Poro	4	4	4	2	1
9	1101111	31	Male	Telam	B+	51.5	164.592	Poro	4	4	1	1	0
10	1101112	39	Male	Telam	A+	60.2	167.64	Poro	4	4	3	1	0
11	1101002	44	Male	Telam	O+	78.6	173.736	Poro	4	4	3	2	1
12	1101008	26	Male	Telam	O+	47.1	158.496	Poro	4	4	3	2	1
13	1101010	28	Male	Telam	A+	58.9	152.4	Poro	4	4	4	2	1
14	1101015	29	Male	Telam	O+	54.8	152.4	Poro	4	4	2	1	1
15	1101018	46	Female	Telam	O+	52.7	152.4	Poro	4	4	1	2	1
16	1101023	32	Male	Telam	O+	55.5	152.4	Poro	4	4	0	1	1
17	1101025	24	Male	Telam	B+	49.2	155.448	Poro	4	4	4	1	1
18	1101026	35	Male	Telam	B+	37.8	152.4	Poro	4	4	2	2	1
19	1101036	26	Male	Telam	AB+	50	152.4	Poro	4	4	2	2	1
20	1101049	31	Female	Telam	B+	57.9	158.496	Poro	4	4	1	1	1
21	1101059	42	Female	Telam	A+	50.4	152.4	Poro	4	4	1	2	1
22	1101072	22	Female	Telam	O+	56	161.544	Poro	4	4	1	2	1
23	1101075	22	Male	Telam	O+	67.4	170.688	Poro	4	4	3	2	2
24	1101076	25	Male	Telam	O+	59	152.4	Poro	4	4	3	1	1
25	1101088	41	Female	Telam	O+	47.4	125.273	Poro	4	4	4	2	1
26	1101096	35	Male	Telam	O+	42	149.352	Poro	4	4	2	2	1
27	1101001	35	Female	Telam	B+	52.4	155.448	Poro	4	4	3	3	1
28	1101004	34	Male	Telam	O+	77.6	173.736	Poro	4	4	1	3	1
29	1101007	23	Male	Telam	B+	38.1	124.968	Poro	4	4	4	3	1
30	1101009	27	Male	Majuli	B+	60.3	170.688	Poro	4	4	3	3	1
31	1101011	18	Male	Telam	B+	43	125.273	Poro	4	4	3	3	1
32	1101012	36	Male	Telam	A+	42.2	155.448	Poro	4	4	1	3	1
33	1101024	34	Female	Telam	B+	56.4	173.736	Poro	4	4	1	3	1
34	1101044	22	Male	Telam	B+	55.3	161.544	Poro	4	4	2	3	1
35	1101054	31	Female	Telam	A+	55.7	158.496	Poro	4	4	4	3	1
36	1101062	40	Male	Telam	O+	66.9	158.496	Poro	4	4	4	3	1
37	1101064	46	Male	Telam	A+	61.5	170.688	Poro	4	4	4	3	3
38	1101073	49	Female	Telam	O+	67	173.736	Poro	4	4	2	3	1
39	1101085	34	Male	Telam	O+	52.3	158.496	Poro	4	4	2	3	1
40	1101089	46	Male	Telam	AB+	58.4	158.496	Poro	4	4	2	3	1
41	1101058	45	Male	Telam	NA	71.2	161.544	Poro	4	4	3	3	1
42	1101091	30	Female	Telam	B+	83.5	170.688	Poro	4	4	3	3	1
43	1101013	38	Male	Telam	B+	59.4	161.544	Poro	4	4	4	4	1
44	1101020	30	Male	Telam	B+	46.7	161.544	Poro	4	4	2	4	1
45	1101041	40	Female	Telam	B+	53	161.544	Poro	4	4	2	4	1
46	1101046	33	Female	Telam	O+	54.7	164.592	Poro	4	4	3	4	1
47	1101048	34	Female	Telam	B+	62.2	164.592	Poro	4	4	3	4	1
48	1101050	22	Male	Telam	B+	59.9	173.736	Poro	4	4	3	4	1
49	1101065	34	Male	Telam	B+	55.3	161.544	Poro	4	4	3	4	1
50	1101066	25	Male	Telam	O+	70.3	164.592	Poro	4	4	4	4	1
51	1101069	40	Male	Telam	B+	62.1	164.592	Poro	4	4	2	4	1
52	1101071	40	Male	Telam	O+	59.5	161.544	Poro	4	4	2	4	1
53	1101082	37	Male	Telam	A+	51.4	158.496	Poro	4	4	4	4	1
54	1101084	36	Female	Telam	O+	62	164.592	Poro	4	4	1	4	1
55	1101090	28	Male	Telam	O+	58.7	164.592	Poro	4	4	4	4	1
56	1101092	22	Female	Telam	AB+	45.7	124.968	Poro	4	4	3	4	1
57	1101097	35	Female	Telam	O+	62.5	173.736	Poro	4	4	4	4	1
58	1101022	28	Male	Telam	NA	57.2	161.544	Poro	4	4	3	4	1
59	1101028	36	Male	Telam	NA	77.9	173.736	Poro	4	4	3	4	1
60	1101014	34	Male	Telam	NA	42	158.496	Poro	4	4	2	4	1
61	1101103	28	Male	Telam	NA	49	161.544	Poro	4	4	4	1	0
62	1101079	26	Male	Telam	NA	75	170.688	Poro	4	4	2	3	1
63	1101093	24	Female	Telam	NA	53.2	149.9	Poro	4	4	0	3	1
64	1101075	41	Male	Telam	O+	67.4	170.688	Poro	4	4	2	1	1
65	1101092	37	Female	Telam	NA	77	167.64	Poro	4	4	1	3	1
66	1101054	35	Female	Telam	A+	55.7	158.496	Poro	4	4	4	3	1
67	1101046	39	Female	Telam	O+	54.7	164.592	Poro	4	4	4	3	1
68	1101009	33	Female	Telam	B+	60.3	170.688	Poro	4	4	3	1	1
69	1101010	30	Male	Telam	A+	58.9	152.4	Poro	4	4	3	1	1
70	1101088	21	Male	Telam	NA	63.2	167.64	Poro	4	4	2	3	1
71	1101059	20	Female	Dhemaji	A+	50.4	152.4	Poro	4	4	3	2	1
72	1102132	33	Male	Dhemaji	O+	51.8	161.544	Nogin	4	4	1	1	0
73	1102150	20	Female	Dhemaji	B+	50.5	164.592	Nogin	4	4	1	1	0
74	1102152	32	Female	Dhemaji	B+	41.6	155.448	Nogin	4	4	0	2	0
75	1102193	23	Female	Dhemaji	B+	51	155.448	Nogin	4	4	1	1	0
76	1103335	20	Male	Dhemaji	O+	55	161.544	Nogin	4	4	0	1	0
77	1103366	42	Female	Majuli	O+	53.8	161.544	Nogin	4	4	1	1	0
78	1102143	43	Male	Dhemaji	NA	48	155.448	Nogin	4	4	0	1	0
79	1102190	29	Female	Dhemaji	NA	42	146.304	Nogin	4	4	2	3	1
80	1103284	43	Female	Dhemaji	A+	70	164.592	Nogin	4	4	2	2	1
81	1102200	38	Male	Dhemaji	O+	52.4	158.496	Nogin	4	4	3	2	1
82	1103368	26	Male	Majuli	O+	61.1	173.736	Nogin	4	4	1	4	1
83	1102144	18	Female	Dhemaji	B+	48.5	152.4	Nogin	4	4	2	3	2
84	1102242	29	Male	Dhemaji	NA	46.7	152.4	Nogin	4	4	1	1	1
85	1102206	41	Male	Dhemaji	O+	53.1	161.544	Nogin	4	4	1	1	1
86	1102238	30	Male	Dhemaji	NA	42	161.544	Nogin	4	4	3	1	0
87	1102135	36	Female	Dhemaji	NA	45	155.448	Nogin	4	4	1	1	1
88	1102133	42	Male	Dhemaji	A+	56	173.736	Nogin	4	4	3	1	1
89	1102134	35	Male	Dhemaji	O+	53.6	164.592	Nogin	4	4	4	1	1
90	1102137	45	Female	Dhemaji	A+	41.6	124.968	Nogin	4	4	1	1	1
91	1103382	33	Female	Majuli	B+	51.3	161.544	Nogin	4	4	1	1	1
92	1102214	31	Male	Dhemaji	O+	51.1	155.448	Nogin	4	4	2	1	1
93	1102215	24	Male	Dhemaji	O+	58	173.736	Nogin	4	4	3	2	1
94	1102222	44	Female	Dhemaji	O+	41.9	164.592	Nogin	4	4	3	1	1
95	1102233	22	Male	Dhemaji	AB+	42.7	152.4	Nogin	4	4	3	1	0
96	1102248	18	Male	Dhemaji	O+	39.2	143.256	Nogin	4	4	2	1	1
97	1102250	41	Male	Dhemaji	AB+	51.5	158.496	Nogin	4	4	3	2	1
98	1103276	37	Male	Majuli	O+	46.1	124.968	Nogin	4	4	1	2	1
99	1103306	35	Male	Majuli	O+	39.7	143.256	Nogin	4	4	1	1	1
100	1103349	46	Female	Majuli	O+	41.6	124.968	Nogin	4	4	3	1	1
101	1103361	19	Male	Majuli	O+	61.9	155.448	Nogin	4	4	3	1	1
102	1103375	42	Female	Majuli	O+	73.2	176.784	Nogin	4	4	3	2	1
103	1103298	23	Female	Majuli	A+	37.6	134.112	Nogin	4	4	2	3	0
104	1102144	35	Male	Dhemaji	B+	48.5	152.4	Nogin	4	4	3	3	1
105	1102147	58	Male	Dhemaji	B+	48.9	155.448	Nogin	4	4	4	3	1
106	1102159	39	Male	Dhemaji	B+	63.4	167.64	Nogin	4	4	2	3	0
107	1102161	34	Female	Dhemaji	B+	63.6	173.736	Nogin	4	4	1	3	0
108	1102171	28	Female	Dhemaji	A+	44.9	155.448	Nogin	4	4	1	3	1
109	1102228	36	Female	Dhemaji	B+	61	170.688	Nogin	4	4	2	3	1
110	1102249	26	Male	Dhemaji	O+	65.1	161.544	Nogin	4	4	1	3	1
111	1103271	41	Male	Majuli	B+	61.8	170.688	Nogin	4	4	3	3	0
112	1103281	26	Male	Dhemaji	A+	44.1	124.968	Nogin	4	4	2	3	1
113	1103282	19	Male	Majuli	A+	48.6	161.544	Nogin	4	4	3	3	1
114	1103317	21	Male	Majuli	B+	58	164.592	Nogin	4	4	2	3	1
115	1103376	32	Male	Majuli	O+	57.3	158.496	Nogin	4	4	3	3	1
116	1103379	31	Female	Majuli	O+	61.2	164.592	Nogin	4	4	3	3	1
117	1103388	30	Female	Majuli	B+	44.2	125.273	Nogin	4	4	1	3	1
118	1102140	27	Female	Dhemaji	O-	47	125.273	Nogin	4	4	1	2	1
119	1102148	49	Male	Dhemaji	A+	66	170.688	Nogin	4	4	2	2	1
120	1102189	60	Female	Dhemaji	O+	60	155.448	Nogin	4	4	1	1	1
121	1102197	33	Female	Dhemaji	O+	54.3	161.544	Nogin	4	4	1	2	1
122	1102171	44	Female	Dhemaji	A+	44.9	155.448	Nogin	4	4	1	3	1
123	1102236	36	Male	Dhemaji	NA	49.2	158.496	Nogin	4	4	2	4	1
124	1102139	27	Male	Dhemaji	O+	46.9	155.448	Nogin	4	4	1	4	1
125	1102141	45	Male	Dhemaji	O+	52	164.592	Nogin	4	4	2	4	1
126	1102142	33	Female	Dhemaji	B+	59.4	167.64	Nogin	4	4	2	4	1
127	1102164	37	Female	Dhemaji	O+	60.9	158.496	Nogin	4	4	2	4	1
128	1102168	37	Male	Dhemaji	A+	42.5	152.4	Nogin	4	4	3	4	1
129	1102181	44	Male	Dhemaji	AB+	57.6	170.688	Nogin	4	4	3	4	1
130	1102195	19	Female	Dhemaji	A+	52.9	167.64	Nogin	4	4	3	4	1
131	1102196	18	Female	Dhemaji	AB+	64.1	164.592	Nogin	4	4	4	4	1
132	1102207	30	Female	Dhemaji	O+	63.1	173.736	Nogin	4	4	2	4	1
133	1102212	37	Male	Dhemaji	O+	46.5	158.496	Nogin	4	4	3	4	1
134	1102226	28	Female	Dhemaji	B+	52.6	158.496	Nogin	4	4	2	4	1
135	1103332	20	Female	Majuli	O+	63.5	167.64	Nogin	4	4	4	4	1
136	1103351	48	Male	Majuli	A+	59.5	158.496	Nogin	4	4	3	4	1
137	1103365	18	Male	Majuli	O+	56	164.592	Nogin	4	4	4	4	1
138	1102156	20	Female	Dhemaji	O+	53.7	173.736	Nogin	4	4	4	4	1
139	1102145	41	Male	Dhemaji	O+	48.1	158.496	Nogin	4	4	4	4	1
140	1102170	25	Female	Dhemaji	B+	44.4	164.592	Nogin	4	4	2	4	1
141	1102185	24	Male	Dhemaji	A+	44.1	152.4	Nogin	4	4	3	4	1
142	1102201	27	Female	Dhemaji	A+	49.6	158.496	Nogin	4	4	1	4	1
277	S001	29	Male	Majuli	O+	63.3	149.352	Control	4	4	3	0	0
278	S002	22	Male	Majuli	A+	66	158.496	Control	4	4	3	0	0
279	S003	36	Male	Majuli	O+	48.3	156.443	Control	4	4	3	0	0
280	S004	25	Male	Majuli	O+	70.4	161.544	Control	4	4	3	0	0
281	S005	30	Male	Majuli	O+	59.9	167.64	Control	4	4	3	0	0
282	S006	39	Male	Majuli	O+	53.8	152.4	Control	4	4	3	0	0
283	S007	44	Male	Majuli	A+	71.5	155.448	Control	4	4	3	0	0
284	S008	44	Male	Majuli	B+	62.3	145.286	Control	4	4	3	0	0
285	S009	38	Male	Majuli	O+	53	164.592	Control	4	4	3	0	0
286	S010	26	Male	Majuli	B+	51.9	161.544	Control	4	4	3	0	0
287	S011	28	Male	Majuli	O+	59.5	164.592	Control	4	4	3	0	0
288	S012	27	Male	Majuli	B+	57.3	155.448	Control	4	4	3	0	0
289	S013	25	Male	Majuli	A+	66.8	161.544	Control	4	4	3	0	0
290	S014	32	Male	Majuli	B+	64.6	164.592	Control	4	4	3	0	0
291	S015	26	Male	Majuli	O+	50	152.548	Control	4	4	3	0	0
292	S016	25	Male	Majuli	B+	57.6	163.227	Control	4	4	3	0	0
293	S017	44	Male	Majuli	B-	56.6	159.892	Control	4	4	3	0	0
294	S018	30	Male	Majuli	A+	49.9	146.221	Control	4	4	3	0	0
295	S019	25	Male	Majuli	A+	37.2	140.67	Control	4	4	3	0	0
296	S020	42	Male	Majuli	O+	70.7	166.883	Control	4	4	3	0	0
297	S021	27	Male	Majuli	O+	62.1	167.539	Control	4	4	3	0	0
298	S022	28	Male	Majuli	B+	97.4	181.749	Control	4	4	3	0	0
299	S023	48	Male	Majuli	A+	58.6	162.326	Control	4	4	3	0	0
300	S024	34	Male	Majuli	B+	50	155.634	Control	4	4	3	0	0
	Codes (for Food)							Codes (for Apong)
	0	Non-consumers						0	Non-drinkers
	1	≤ 1 servings / month						1	≤ 250 ml / week
	2	1- 2 servings / month						2	250 - 500 ml / week
	3	≥ 2 serving / month						3	250 - 500 ml / day
	4	≥ 2 serving /day						4	≥ 500 ml / day
