# Supplementary material for: A single dietary factor, daily consumption of a fermented beverage, can modulate the gut bacteria and fecal metabolites within the same ethnic community
Source: mSystems. 2023 Oct 26;8(6):e00745-23. doi: 10.1128/msystems.00745-23 (PMC10734539; doi:10.1128/msystems.00745-23)
Supplement: Table S2 — Correlations between gut microbial taxa at genus level and fecal metabolites. [file msystems.00745-23-s0008.xlsx]

## Sheet: Sheet1
Bacteria	Metabolites	rho	CI	CI_low	CI_high	t	df_error	p(adj.)	Method
Clostridium sensu stricto 1	Dimethylmalonic.acid	0.935016	0.95	0.891697	0.961362	19.5549	55	5.05305e-24	Spearman correlation
Clostridium sensu stricto 1	1,6-Bis-2-propyn-1-yloxy hexane	0.93294	0.95	0.888318	0.960111	19.2175	55	1.15346e-23	Spearman correlation
Mitsuokella	n.Decanoic.acid	0.92714	0.95	0.878899	0.956608	18.3495	55	1.00997e-22	Spearman correlation
Klebsiella	2.Octenoic.acid	0.919642	0.95	0.866779	0.952067	17.365	55	1.2648e-21	Spearman correlation
Clostridium sensu stricto 1	Urea	0.91624	0.95	0.861302	0.950002	16.9608	55	3.55474e-21	Spearman correlation
Fusicatenibacter	Aminoacetamide	0.910849	0.95	0.852647	0.946724	16.3664	55	1.76568e-20	Spearman correlation
Clostridium sensu stricto 1	4,5H-Oxazolone	0.907469	0.95	0.847237	0.944664	16.0192	55	4.60677e-20	Spearman correlation
Lachnospira	Aminoacetamide	0.896667	0.95	0.83003	0.938063	15.021	55	7.71544e-19	Spearman correlation
Escherichia.Shigella	Benzyl.d.glucose	0.8935	0.95	0.825009	0.936123	14.756	55	1.68096e-18	Spearman correlation
[Ruminococcus]_gnavus.group	Aminoacetamide	0.893132	0.95	0.824425	0.935896	14.7259	55	1.82349e-18	Spearman correlation
Incertae.Sedis	Butanoic.acid	0.888704	0.95	0.817426	0.933178	14.3753	55	5.15588e-18	Spearman correlation
Fusicatenibacter	Cyclohexanol	0.887851	0.95	0.81608	0.932654	14.31	55	6.2343e-18	Spearman correlation
Lachnospira	Cyclohexanol	0.887312	0.95	0.815229	0.932322	14.2691	55	7.00304e-18	Spearman correlation
Clostridium sensu stricto 1	2,4-Hexadien-1-ol	0.881599	0.95	0.806238	0.928805	13.852	55	2.44331e-17	Spearman correlation
Escherichia.Shigella	1H-Isoindole-5-carboxylic acid, 2-3-dihydro-1,3-dioxo.	0.871335	0.95	0.790169	0.922465	13.1692	55	1.96363e-16	Spearman correlation
[Ruminococcus]_gnavus.group	Cyclohexanol	0.865098	0.95	0.780458	0.918598	12.7905	55	6.29427e-16	Spearman correlation
Asteroleplasma	Trimethoxyheptane	0.827879	0.95	0.723351	0.895311	10.946	55	2.57847e-13	Spearman correlation
Asteroleplasma	Butane	0.827381	0.95	0.722597	0.894997	10.9252	55	2.75538e-13	Spearman correlation
Asteroleplasma	Oxirane	0.827155	0.95	0.722255	0.894855	10.9157	55	2.83036e-13	Spearman correlation
[Ruminococcus]_torques.group	1,6-Bis-2-propyn-1-yloxy hexane	0.82294	0.95	0.715879	0.892193	10.7424	55	5.02599e-13	Spearman correlation
[Ruminococcus]_torques.group	Dimethylmalonic.acid	0.821934	0.95	0.714361	0.891557	10.7019	55	5.75785e-13	Spearman correlation
[Ruminococcus]_torques.group	Urea	0.804363	0.95	0.687992	0.880405	10.0403	55	5.75506e-12	Spearman correlation
[Ruminococcus]_torques.group	4,5H-Oxazolone	0.785613	0.95	0.660189	0.868412	9.41665	55	5.10037e-11	Spearman correlation
uncultured.Ruminococcaceae.bacterium	Butanoic.acid	0.779967	0.95	0.651884	0.864781	9.24288	55	9.42407e-11	Spearman correlation
Dialister	beta-d-mannose	0.765972	0.95	0.63143	0.855744	8.83627	55	3.94387e-10	Spearman correlation
Dialister	d-Mannitol 1	0.765808	0.95	0.631191	0.855638	8.83168	55	3.99214e-10	Spearman correlation
Dialister	D-Galactose 1	0.764592	0.95	0.629423	0.85485	8.79788	55	4.45994e-10	Spearman correlation
[Ruminococcus]_torques.group	2,4-Hexadien-1-ol	0.760955	0.95	0.624143	0.852491	8.69815	55	6.39252e-10	Spearman correlation
